# Supplementary material for: Muscone and (+)-Borneol Cooperatively Strengthen CREB Induction of Claudin 5 in IL-1β-Induced Endothelium Injury
Source: Antioxidants (Basel). 2022 Jul 26;11(8):1455. doi: 10.3390/antiox11081455 (PMC9394259; doi:10.3390/antiox11081455)
Supplement: Supplementary file 1 [file antioxidants-11-01455-s001.zip]

Archive with 1 entries (1 files):
- Supplemetary Material-v4.pdf
